# Supplementary material for: Detection of Equine Papillomaviruses and Gamma-Herpesviruses in Equine Squamous Cell Carcinoma
Source: Pathogens. 2023 Jan 23;12(2):179. doi: 10.3390/pathogens12020179 (PMC9958655; doi:10.3390/pathogens12020179)
Supplement: Supplementary file 1 [file pathogens-12-00179-s001.zip]

Archive with 1 entries (1 files):
- pathogens-2101652-supplementary.pdf
